# Supplementary material for: Small Molecule Liver X Receptor Modulator GAC0001E5 Targets Mechanisms of Endocrine Resistance in Estrogen Receptor-Positive Breast Cancer Cells
Source: Biomolecules. 2026 Jun 11;16(6):856. doi: 10.3390/biom16060856 (PMC13296967; doi:10.3390/biom16060856)
Supplement: Supplementary file 1 [file biomolecules-16-00856-s001.zip › Supplementary Table S2 - Reverse Docking and Expression of Nuclear Receptors.xlsx]

## Sheet: All 48 NRs
Rank	NR symbol	Common name	UniProt	Structure source	Structure ID	Vina best score (kcal/mol)	Vina median score	Vina SD across seeds	n_seeds	MCF-7 TPM	MCF-7 log2(TPM+1)	MCF-7 expressed (TPM ≥ 1)
1	NR1H3	LXRalpha	Q13133	PDB	3IPQ	-12.07	-12.06	0.01	3	7.5	3.08746	TRUE
2	NR1B2	RARbeta	P10826	PDB	4DM6	-11.5	-11.5	0.0057735	3	0.01	0.0143553	FALSE
3	NR1B3	RARgamma	P13631	PDB	3LBD	-11.48	-11.47	0.0152753	3	39.06	5.32409	TRUE
4	NR3B3	ERRgamma	P62508	PDB	2GPP	-11.18	-11.16	0.011547	3	0.03	0.0426443	FALSE
5	NR1H2	LXRbeta	P55055	PDB	1UPV	-11.06	-11.02	0.023094	3	34	5.12928	TRUE
6	NR1B1	RARalpha	P10276	PDB	3KMR	-10.94	-10.93	0.01	3	15.62	4.05485	TRUE
7	NR2B2	RXRbeta	P28702	PDB	1H9U	-10.91	-10.91	0.0057735	3	15.52	4.04614	TRUE
8	NR2B3	RXRgamma	P48443	PDB	1MV9	-10.89	-10.88	0.0208167	3	0.03	0.0426443	FALSE
9	NR0B1	DAX1	P51843	AFDB	AF-P51843-F1	-10.88	-10.84	0.0264575	3	0	0	FALSE
10	NR2B1	RXRalpha	P19793	PDB	1MZN	-10.73	-10.72	0.01	3	35.83	5.20281	TRUE
11	NR1I3	CAR	Q14994	PDB	1XVP	-10.67	-10.67	0	3	0.09	0.124328	FALSE
12	NR1D2	REVERBbeta	Q14995	PDB	3CQV	-10.66	-10.65	0.0057735	3	7.33	3.05832	TRUE
13	NR3B1	ERRalpha	P11474	PDB	2PJL	-10.49	-10.49	0	3	40.2	5.36457	TRUE
14	NR1I2	PXR	O75469	PDB	1ILG	-10.22	-10.17	0.0404145	3	0.06	0.0840643	FALSE
15	NR1F3	RORgamma	P51449	PDB	3L0L	-10.19	-10.19	0.023094	3	5.61	2.72465	TRUE
16	NR1A2	THRbeta	P10828	PDB	3GWS	-10.18	-10.18	0.0057735	3	3.2	2.07039	TRUE
17	NR1A1	THRalpha	P10827	PDB	3ILZ	-10.12	-10.11	0.0057735	3	3.41	2.14078	TRUE
18	NR1F1	RORalpha	P35398	PDB	1N83	-10.12	-10.1	0.011547	3	0.4	0.485427	FALSE
19	NR1C2	PPARbdelt	Q03181	PDB	3TKM	-9.954	-9.953	0.00152753	3	9.55	3.39917	TRUE
20	NR1H4	FXR	Q96RI1	PDB	1OSV	-9.926	-9.913	0.0150444	3	0	0	FALSE
21	NR1F2	RORbeta	Q92753	PDB	1K4W	-9.881	-9.863	0.0296873	3	0	0	FALSE
22	NR3C1	GR	P04150	PDB	1M2Z	-9.841	-9.841	0.00173205	3	18.9	4.3147	TRUE
23	NR5A2	LRH1	O00482	PDB	1YUC	-9.76	-9.76	0.189948	3	0.11	0.15056	FALSE
24	NR1I1	VDR	P11473	PDB	1DB1	-9.732	-9.713	0.0160935	3	8.63	3.26754	TRUE
25	NR2A1	HNF4alpha	P41235	PDB	1M7W	-9.563	-9.563	0	3	0.04	0.0565835	FALSE
26	NR1C1	PPARalpha	Q07869	PDB	3SP6	-9.522	-9.518	0.0023094	3	1.58	1.36737	TRUE
27	NR5A1	SF1	Q13285	PDB	1YP0	-9.329	-9.297	0.0187705	3	0.06	0.0840643	FALSE
28	NR1C3	PPARgamma	P37231	PDB	2PRG	-9.278	-9.268	0.0270247	3	0.92	0.941106	FALSE
29	NR3C3	PR	P06401	PDB	1A28	-9.034	-9.034	0.0369504	3	4.48	2.45418	TRUE
30	NR6A1	GCNF	Q15406	AFDB	AF-Q15406-F1	-8.716	-8.706	0.0185831	3	1.13	1.09085	TRUE
31	NR3B2	ERRbeta	O95718	PDB	1LO1	-8.594	-8.588	0.0164418	3	0.01	0.0143553	FALSE
32	NR3C2	MR	P08235	PDB	2AA2	-8.592	-8.578	0.016563	3	0.23	0.298658	FALSE
33	NR3A1	ERalpha	P03372	PDB	1ERE	-8.565	-8.55	0.00964365	3	42.26	5.43496	TRUE
34	NR2E1	TLX	Q9Y466	AFDB	AF-Q9Y466-F1	-8.509	-8.506	0.00173205	3	0.05	0.0703893	FALSE
35	NR2A2	HNF4gamma	Q14541	PDB	6CBZ	-8.474	-8.471	0.00737111	3	0.23	0.298658	FALSE
36	NR2F2	COUPTFII	P24468	PDB	3CJW	-8.347	-8.346	0.010116	3	37.91	5.28207	TRUE
37	NR2E3	PNR	Q9Y5X4	PDB	4LOG	-8.301	-8.284	0.0254231	3	1.24	1.1635	TRUE
38	NR4A1	NUR77	P22736	PDB	2QW4	-8.218	-8.204	0.016563	3	9.32	3.36737	TRUE
39	NR4A3	NOR1	Q92570	AFDB	AF-Q92570-F1	-8.105	-8.078	0.0155885	3	0.44	0.526069	FALSE
40	NR2C1	TR2	P13056	AFDB	AF-P13056-F1	-7.958	-7.953	0.00321455	3	12.97	3.80426	TRUE
41	NR2F1	COUPTFI	P10589	AFDB	AF-P10589-F1	-7.901	-7.885	0.0514328	3	0.07	0.0976108	FALSE
42	NR3A2	ERbeta	Q92731	PDB	1U3Q	-7.579	-7.576	0.0119304	3	0.14	0.189034	FALSE
43	NR4A2	NURR1	P43354	PDB	1OVL	-7.377	-7.354	0.030271	3	10.85	3.56682	TRUE
44	NR0B2	SHP	Q15466	AFDB	AF-Q15466-F1	-7.362	-7.262	0.0628649	3	0	0	FALSE
45	NR1D1	REVERBalpha	P20393	PDB	3N00	-7.132	-7.113	0.0119304	3	1.59	1.37295	TRUE
46	NR2F6	EAR2	P10588	AFDB	AF-P10588-F1	-6.854	-6.83	0.0187705	3	11.92	3.69153	TRUE
47	NR3C4	AR	P10275	PDB	2AM9	-6.615	-6.611	0.00503322	3	6.19	2.84599	TRUE
48	NR2C2	TR4	P49116	PDB	6CM2	-6.43	-6.352	0.0517816	3	16.94	4.16511	TRUE

## Sheet: MCF-7 TPM≥1
Rank	NR symbol	Common name	UniProt	Structure source	Structure ID	Chain	Vina best score (kcal/mol)	Vina median score	Vina SD across seeds	n_seeds	MCF-7 TPM	MCF-7 log2(TPM+1)	MCF-7 expressed (TPM ≥ 1)
1	NR1H3	LXRalpha	Q13133	PDB	3IPQ	A	-12.07	-12.06	0.01	3	7.5	3.08746	TRUE
2	NR1B3	RARgamma	P13631	PDB	3LBD	A	-11.48	-11.47	0.0152753	3	39.06	5.32409	TRUE
3	NR1H2	LXRbeta	P55055	PDB	1UPV	A	-11.06	-11.02	0.023094	3	34	5.12928	TRUE
4	NR1B1	RARalpha	P10276	PDB	3KMR	A	-10.94	-10.93	0.01	3	15.62	4.05485	TRUE
5	NR2B2	RXRbeta	P28702	PDB	1H9U	A	-10.91	-10.91	0.0057735	3	15.52	4.04614	TRUE
6	NR2B1	RXRalpha	P19793	PDB	1MZN	A	-10.73	-10.72	0.01	3	35.83	5.20281	TRUE
7	NR1D2	REVERBbeta	Q14995	PDB	3CQV	A	-10.66	-10.65	0.0057735	3	7.33	3.05832	TRUE
8	NR3B1	ERRalpha	P11474	PDB	2PJL	A	-10.49	-10.49	0	3	40.2	5.36457	TRUE
9	NR1F3	RORgamma	P51449	PDB	3L0L	A	-10.19	-10.19	0.023094	3	5.61	2.72465	TRUE
10	NR1A2	THRbeta	P10828	PDB	3GWS	X	-10.18	-10.18	0.0057735	3	3.2	2.07039	TRUE
11	NR1A1	THRalpha	P10827	PDB	3ILZ	A	-10.12	-10.11	0.0057735	3	3.41	2.14078	TRUE
12	NR1C2	PPARbdelt	Q03181	PDB	3TKM	A	-9.954	-9.953	0.00152753	3	9.55	3.39917	TRUE
13	NR3C1	GR	P04150	PDB	1M2Z	A	-9.841	-9.841	0.00173205	3	18.9	4.3147	TRUE
14	NR1I1	VDR	P11473	PDB	1DB1	A	-9.732	-9.713	0.0160935	3	8.63	3.26754	TRUE
15	NR1C1	PPARalpha	Q07869	PDB	3SP6	A	-9.522	-9.518	0.0023094	3	1.58	1.36737	TRUE
16	NR3C3	PR	P06401	PDB	1A28	A	-9.034	-9.034	0.0369504	3	4.48	2.45418	TRUE
17	NR6A1	GCNF	Q15406	AFDB	AF-Q15406-F1	A	-8.716	-8.706	0.0185831	3	1.13	1.09085	TRUE
18	NR3A1	ERalpha	P03372	PDB	1ERE	A	-8.565	-8.55	0.00964365	3	42.26	5.43496	TRUE
19	NR2F2	COUPTFII	P24468	PDB	3CJW	A	-8.347	-8.346	0.010116	3	37.91	5.28207	TRUE
20	NR2E3	PNR	Q9Y5X4	PDB	4LOG	A	-8.301	-8.284	0.0254231	3	1.24	1.1635	TRUE
21	NR4A1	NUR77	P22736	PDB	2QW4	A	-8.218	-8.204	0.016563	3	9.32	3.36737	TRUE
22	NR2C1	TR2	P13056	AFDB	AF-P13056-F1	A	-7.958	-7.953	0.00321455	3	12.97	3.80426	TRUE
23	NR4A2	NURR1	P43354	PDB	1OVL	A	-7.377	-7.354	0.030271	3	10.85	3.56682	TRUE
24	NR1D1	REVERBalpha	P20393	PDB	3N00	A	-7.132	-7.113	0.0119304	3	1.59	1.37295	TRUE
25	NR2F6	EAR2	P10588	AFDB	AF-P10588-F1	A	-6.854	-6.83	0.0187705	3	11.92	3.69153	TRUE
26	NR3C4	AR	P10275	PDB	2AM9	A	-6.615	-6.611	0.00503322	3	6.19	2.84599	TRUE
27	NR2C2	TR4	P49116	PDB	6CM2	A	-6.43	-6.352	0.0517816	3	16.94	4.16511	TRUE

## Sheet: Control validation
Control compound	Known target	Target name	Target Vina best (kcal/mol)	Target Vina median (kcal/mol)	Target SD across seeds	n_seeds
T0901317	NR1H2	LXRβ	-10.84	-10.83	0.251	3
T0901317	NR1H3	LXRα	-11.87	-11.86	0.006	3
Estradiol	NR3A1	ERα	-10.72	-10.71	0.01	3
Estradiol	NR3A2	ERβ	-10.6	-10.59	0.021	3
Dexamethasone	NR3C1	GR	-10.4	-10.39	0.021	3
Rosiglitazone	NR1C3	PPARγ	-9.049	-9.036	0.022	3
Calcitriol	NR1I1	VDR	-11.86	-11.85	0.015	3
